# Supplementary material for: Apple Pomace Fermented with Non-Saccharomyces Yeast as a Factor Modulating Gut Microbiota
Source: Int J Mol Sci. 2026 Mar 24;27(7):2960. doi: 10.3390/ijms27072960 (PMC13072911; doi:10.3390/ijms27072960)
Supplement: Supplementary file 1 [file ijms-27-02960-s001.zip]

Archive with 1 entries (1 files):
- 20260112_Supplementary Materials_SHIME.pdf
